# Supplementary material for: Analysis of urinary exosomal metabolites identifies cardiovascular risk signatures with added value to urine analysis
Source: BMC Biol. 2020 Dec 14;18:192. doi: 10.1186/s12915-020-00924-y (PMC7737341; doi:10.1186/s12915-020-00924-y)
Supplement: Supplementary file 7 — Additional file 7: Table S3. Raw data for NMR and LC-MS/MS analyses. [file 12915_2020_924_MOESM7_ESM.xlsx]

## Sheet: Hoja1
Supplementary Information
Analysis of urinary exosomal metabolites identifies cardiovascular risk signatures with added value to urine analysis
Marta Agudiez1, Paula J Martinez1, Marta Martin-Lorenzo1#, Angeles Heredero2, Aranzazu Santiago-Hernandez1, Dolores Molero3, Juan Manuel Garcia-Segura3,4, Gonzalo Aldamiz-Echevarria2, Gloria Alvarez-Llamas1,5*
1. Immunology Department, IIS-Fundacion Jimenez Diaz-UAM, Madrid, Spain.
2. Cardiac Surgery Department, Fundacion Jimenez Diaz-UAM, Madrid, Spain.
3. CAI-RMN, Universidad Complutense, Madrid, Spain.
4. Department of Biochemistry and Molecular Biology, Faculty of Biology, Universidad Complutense, Madrid, Spain.
5. REDINREN, Madrid, Spain.
*Corresponding author: Gloria Alvarez-Llamas. Immunology Department. IIS-Fundacion Jimenez Diaz. Avda. Reyes Catolicos 2. 28040 Madrid, Spain. Phone N. (+34) 915504800 2203. email: galvarez@fjd.es
#Corresponding author: Marta Martin-Lorenzo. Immunology Department. IIS-Fundacion Jimenez Diaz. Avda. Reyes Catolicos 2. 28040 Madrid, Spain. Phone N. (+34) 915504800 2202. Email: marta.martin@fjd.es

## Sheet: NMR_RawData_CVRisk
Data	Label	9.86644	9.32515	9.15776	9.06037	8.9948	8.90228	8.86031	8.80636	8.74202	8.69928	8.65006	8.59067	8.54422	8.50035	8.4544	8.40955	8.36703	8.28751	8.2461	8.19671	8.15401	8.09805	8.05486	7.96945	7.91988	7.87767	7.82417	7.76674	7.70244	7.63274	7.59102	7.54537	7.49923	7.45649	7.41628	7.35591	7.31582	7.27443	7.20964	7.15565	7.10411	7.05356	6.97601	6.93453	6.8906	6.84103	6.79587	6.74924
C1	0	0	0	0.00010364	0	0	7.652e-05	8.517e-05	0	0.00016693	7.672e-05	7.827e-05	0.00010592	0.00012079	0.00021513	0.00263161	0.00012078	0.0001667	0.00075966	0.00021633	0.00013232	7.081e-05	9.427e-05	0.000226	9.459e-05	9.516e-05	0.00015241	0.00086576	9.637e-05	0.00026357	0.00044748	0.00060776	0.00096684	0.00013423	0.00045675	0.00035991	0.00072062	0.00043751	0.00027853	0.00082959	0.0002196	0.00015424	0.00010684	0.00012402	0.00017752	0.00021339	8.566e-05	7.377e-05	0
C2	0	0	0	0	0	0	0	0	0	0.00020739	9.525e-05	7.56e-05	7.084e-05	9.87e-05	0.0001439	0.00171764	0.00011034	0.00012226	0.0006905	0.00017508	0.00015627	0	0.00014278	0.00028919	0.00019377	0.0003031	0.00060113	0.00116253	7.369e-05	0.00026765	0.00066749	0.00078018	0.00130957	0.00015341	0.00050609	0.00038942	0.00082857	0.0002403	0.00030648	0.00072038	0.00017397	0.00011477	0.00017886	0.00014249	0.00015909	0.00020708	6.619e-05	0	0
C3	0	0	0	5.799e-05	0	0	4.061e-05	3.86e-05	1.641e-05	2.544e-05	1.722e-05	0	1.997e-05	2.075e-05	2.074e-05	0.00052458	1.989e-05	2.951e-05	0.00014408	4.853e-05	5.48e-05	0	3.441e-05	1.909e-05	5.657e-05	0	0.00013163	0.00017026	1.978e-05	5.259e-05	8.286e-05	0.00015932	0.00022067	0.00015543	8.15e-05	5.833e-05	0.00014464	0.00010124	5.173e-05	0.00014757	4.244e-05	1.7e-05	4.147e-05	3.865e-05	3.774e-05	5.097e-05	2.338e-05	4.326e-05	0
C4	0	0	0	0.00033316	0	0.00010135	0.0002525	0.00021402	0.00013949	0.00116147	0.00014663	9.8e-05	0.00027499	0.00016788	0.00014161	0.00477773	0.00014244	0.00039154	0.00160741	0.0005529	0.00063088	0.00012937	0.00051159	0.00021138	0.00047313	0.00017096	0.00025823	0.0072392	0.00018848	0.00089256	0.00368169	0.00506394	0.00827247	0.00039009	0.00245583	0.00193092	0.00404043	0.0016099	0.00144251	0.00165812	0.0005272	0.00029573	0.00035127	0.00041276	0.00053565	0.00070228	0.00027447	0.0001356	0
C5	0	0	0	0.00079485	0	0	0.00051362	0.0005282	0.00021055	0.00100449	0.00019526	9.734e-05	0.00013362	0.00054009	0.00030766	0.00393105	0.00021662	0.00034593	0.00249384	0.00045581	0.00038647	0.00013516	0.00059276	0.00022784	0.00031442	0.00023911	0.00384911	0.00596158	0.00025566	0.00081067	0.00285342	0.00506025	0.00712585	0.0038912	0.00164226	0.00129441	0.0027634	0.00178297	0.00066272	0.00253651	0.00065194	0.00042219	0.00047824	0.00058118	0.00063169	0.00061271	0.00029915	0.00016071	0.00012203
C6	0	0	0	1.573e-05	0	0	0	0	0	5.044e-05	0	0	0	0	0	0.00084816	0	0	2.176e-05	0	0	0	0	0	0	0	0	0.00028748	0	0	0.00013465	0.00018344	0.00031483	0	3.371e-05	2.021e-05	5.535e-05	0	2.044e-05	3.832e-05	0	0	0	0	0	0	0	0	0
C7	0	0	0	0.00013398	0	0	6.657e-05	8.149e-05	4.601e-05	0.0002383	0	0	0	8.331e-05	0	0.00224848	0	6.161e-05	0.00072321	0.00015599	0.00015176	0	0.00011484	7.869e-05	0.00010849	6.333e-05	0.00011782	0.00153903	4.694e-05	0.00029111	0.00074752	0.000987	0.00169075	0.00012999	0.00062343	0.00049873	0.00103089	0.00029889	0.00036547	0.00072384	0.0001498	6.281e-05	8.626e-05	0.0001245	0.00014651	0.00019523	7.063e-05	0.00010491	6.912e-05
C8	0	0	0	0.00012452	0	0	0	0	0	0.00024566	0.00023282	0.00017783	0.00015882	0.0001738	0.00015459	0.00573149	0.00021799	0.00018916	0.00041811	0.00025803	0.00031295	0	0.00012496	0.00017013	0.00012109	0.00015404	0.0001515	0.00147832	0.00016192	0.00035767	0.00077773	0.00097428	0.00163597	0.00014408	0.00039923	0.00088506	0.00154128	0.00042475	0.00040552	0.00048076	0.00041868	0	0.00013829	0.00015243	0.00014931	0.00042125	0.00013758	0	0
C9	0	0	0	2.59e-05	0	0	1.244e-05	1.886e-05	0	0.00012048	0	0	0	0	1.192e-05	0.000376	0	0	1.969e-05	1.339e-05	1.37e-05	0	1.342e-05	0	0	0	0	0.0007579	0	2.492e-05	0.00037877	0.0005006	0.00081916	1.604e-05	6.61e-05	4.685e-05	0.0001196	6.497e-05	2.505e-05	2.643e-05	4.049e-05	0	0	1.294e-05	1.655e-05	0	0	0	0
C10	0	0	0	0.00011648	0	0	7.415e-05	7.282e-05	7.263e-05	4.14e-05	0	4.063e-05	5.219e-05	0.00023225	8.351e-05	0.00173308	5.497e-05	6.714e-05	0.00040461	0.0001037	0.00010184	4.283e-05	0.00011038	4.394e-05	0	5.56e-05	6.711e-05	0.00017436	7.066e-05	0.000133	8.378e-05	0.000118	0.00018824	0	0.00011252	0.00026798	0.00045096	0.00056316	0.00015488	0.00041296	0.00010155	0	8.532e-05	9.28e-05	6.84e-05	9.503e-05	0	0	0
C11	0	0	0	0.00021864	0	0	0	0.00011858	0	0.00017623	0	0	0	0	0.0001049	0.00214869	9.632e-05	0.00014346	0.00069409	0.00026908	0.00027435	0	0.00014095	0.00026633	0.00011455	0	0.00013084	0.00137994	0	0.00041423	0.00072286	0.00098332	0.00161319	0.00016754	0.00047918	0.00110196	0.00193352	0.00078451	0.00066847	0.00081693	0.00035123	0	0.00013633	0.0001715	0.00024161	0.00033267	0	0	0
C12	0	0	0	0.0003265	0	7.196e-05	0.00015891	0.00021256	0	0.00061361	0	0	0.00010957	0.00011504	9.289e-05	0.00269797	7.112e-05	0.00016936	0.00052606	0.00047194	0.00048567	0.00010473	0.00023887	0.000403	0.00030358	0.00010842	0.00021688	0.00410268	0.00023875	0.00048996	0.00213566	0.00284254	0.0046414	0.00029629	0.00095616	0.0022268	0.00376118	0.00159732	0.001932	0.00198869	0.00044434	0.00027317	0.00035641	0.00039595	0.00044491	0.00048879	0.00014201	0.00012427	9.889e-05
C13	0	0	0	0.00049673	0	0	0.00029723	0.00032116	0.00010591	0.00072194	0	0	0.00010274	0.00013044	0.00011684	0.00267257	0	0.00020872	0.00116267	0.00045119	0.00043382	0.00010292	0.00039976	0.00016553	0.0002886	0.00013663	0.00117608	0.00436361	0.00021778	0.00054814	0.00208668	0.00316513	0.00484913	0.0010792	0.00077644	0.00174946	0.00296247	0.00070977	0.00084629	0.00126608	0.00044841	0.00013406	0.00020047	0.00025568	0.00044138	0.00055975	0.00011236	0	0
CV_Risk1	1	0	0	0	0	0	0	0	0	0	0	0	0	0	0	0.00320891	0	0	0	0.00013132	0.00013931	0	0	0	0	0	0.0001314	0.00033198	0	0	0.00014676	0.0002407	0.00036789	0.00015332	0.00014553	0.00031701	0.00050588	0.00020111	0.00029851	0.00026335	0	0	0	0	0	0.00013793	0	0	0
CV_Risk2	1	0	0	0	0	0	0	0	0	0.00035211	0	0	0.00014446	0	0	0.00491081	0	0	0	0	0	0	0	0	0	0	0.00016803	0.00211904	0.0002048	0	0.00108977	0.00144911	0.00236888	0.00017404	0.00029546	0.00020326	0.00048503	0.00079734	0.00013149	0.00024744	0	0	0	0	0	0	0	0	0
CV_Risk3	1	0	0	1.302e-05	0	0	7.91e-06	7.14e-06	4.98e-06	9.905e-05	0	0	0	7.13e-06	9.13e-06	0.00021819	5.18e-06	9.57e-06	0.00010021	1.334e-05	7.82e-06	0	0	2.43e-05	0	0	1.214e-05	0.00060221	6.24e-06	3.792e-05	0.00028417	0.00040884	0.00065365	9.44e-06	1.105e-05	1.918e-05	3.659e-05	4.141e-05	2.036e-05	0.0001137	2.665e-05	5.25e-06	8.55e-06	7.11e-06	1.246e-05	1.289e-05	0	0	0
CV_Risk4	1	0	0	0	0	0	0	0	0	0.00076061	0	0	0	0	0	0.0031213	0	0	0	0.0006522	0.0005778	0	0.00014534	0.0001479	0.00016534	0	0.00017954	0.00516446	0.0002154	0.00034988	0.00266069	0.00363119	0.00586221	0.00037739	0.00302559	0.00231508	0.00527235	0.00078076	0.00099902	0.00095046	0.00091031	0.00015403	0.00063531	0.00218178	0.00032542	0.0009464	0	0	0
CV_Risk5	1	0	0	4.538e-05	0	0	2.585e-05	3.209e-05	2.664e-05	0	2.7e-05	2.581e-05	3.339e-05	4.322e-05	4.335e-05	0.00047752	4.476e-05	7.206e-05	0.00024162	0.00010032	9.058e-05	2.725e-05	9.298e-05	4.704e-05	3.358e-05	0	0.00011128	0.00026922	5.673e-05	0.00019321	6.947e-05	0.00012574	0.00016739	0.00028967	0.00036874	0.00029566	0.00067193	0.0001424	0.00018596	0.0002565	0.00011631	6.5e-05	0.00049093	0.00011345	0.0001039	9.495e-05	3.644e-05	3.021e-05	0
CV_Risk6	1	0	0	2.309e-05	0	0	0	1.524e-05	2.659e-05	0.00017254	0	1.376e-05	1.809e-05	2.652e-05	1.903e-05	0.00054186	1.678e-05	3.897e-05	0.0001352	4.133e-05	4.945e-05	0	6.672e-05	2.782e-05	2.369e-05	1.903e-05	2.545e-05	0.00105792	1.864e-05	0.00010106	0.00055966	0.00073903	0.00116672	4.363e-05	6.401e-05	0.00013347	0.0002342	8.465e-05	9.268e-05	0.00013631	6.777e-05	0.00014925	5.79e-05	4.923e-05	2.888e-05	4.276e-05	1.86e-05	0	0
CV_Risk7	1	0	0	0	0	0	0	0	0	0.00049925	0	0	0	0	0.00028886	0.0105106	0.00017323	0.00018865	0.00081812	0.00028339	0.00022619	0	0	0	0	0	0	0.00341852	0	0.00030389	0.00161394	0.00225629	0.00373966	0.00028606	0.0005785	0.0005785	0.0010464	0.00017098	0.00016907	0.00076614	0	0	0	0	0	0	0	0	0
CV_Risk8	1	0	0	5.248e-05	0	0	4.1e-05	4.627e-05	0	0.00017436	0	0	4.305e-05	3.841e-05	4.651e-05	0.00175093	0	4.343e-05	0.00071184	0.00011693	0.00013278	0	0.00018354	5.759e-05	4.07e-05	6.497e-05	0.00010066	0.00122533	7.116e-05	0.00028722	0.00063762	0.00083901	0.00140342	0.0001692	0.00024368	0.00063127	0.00104649	0.00057688	0.00029934	0.00071781	0.00021977	4.174e-05	0.00014781	0.0001124	0.00013548	0.000191	0	0	0
CV_Risk9	1	0	0	0.00021064	0	0	0.00011725	0.00014546	8.252e-05	0.00035261	4.659e-05	0	4.107e-05	4.985e-05	3.049e-05	0.00101595	4.23e-05	7.939e-05	0.00023692	0.00022037	0.00022678	2.21e-05	0.00021224	0.00010579	4.355e-05	9.228e-05	8.741e-05	0.00240947	7.781e-05	0.00024534	0.00114376	0.00153977	0.0025495	0.0002211	0.00043661	0.00103843	0.00172824	0.00064222	0.00082126	0.00077457	0.0002114	0.00013577	0.00039914	0.00017869	0.00015261	0.00024138	4.071e-05	4.764e-05	4.681e-05
CV_Risk10	1	0	0	0	0	0	0	7.559e-05	7.017e-05	0.00012978	0	7.042e-05	0	8.729e-05	8.139e-05	0.00226288	0.00012785	9.116e-05	0.00031509	0.00019466	0.0001832	0	0.00016819	8.007e-05	6.698e-05	9.058e-05	8.793e-05	0.00080205	0.00015367	0.00035443	0.00048353	0.00056033	0.00091843	0.00049561	0.0004005	0.00074877	0.0012262	0.00047982	0.00017227	0.00041859	0.00020828	0.00013292	0.00019595	0.0002124	0.00022244	0.00025929	0.00011893	7.311e-05	8.225e-05
CV_Risk11	1	0	0	0	0	0	0	0	0	0	0	0	0	0	0.00016677	0.00372911	0	0	0.00020932	0.00011936	0	0	0	0	0	0	0.00013515	0.00022214	0	0.00011736	0.00013829	0.00021406	0.00020399	0.00011926	0.00017119	0.00012051	0.00029297	0.00027512	0	0.0002362	0	0	0	0	0	0	0	0	0
CV_Risk12	1	0	0	0.00010057	0	0	7.28e-05	8.542e-05	0	0.00032753	0.00019826	0	0	6.211e-05	6.125e-05	0.00125194	0	7.221e-05	0.00032825	0.00037289	0.00037107	0	0.0002174	6.025e-05	6.954e-05	0.00012652	0.00011072	0.00189476	8.471e-05	0.00045347	0.00097884	0.00133531	0.0021032	0.00045688	0.00165233	0.00123241	0.00295605	0.00082005	0.00103149	0.00089157	0.00062909	6.08e-05	0.00023711	0.00010448	0.00021792	0.00065592	0	0	0
CV_Risk13	1	0	0	0	0	0	0	0	0	5.528e-05	0	0	1.841e-05	6.029e-05	0	0.00057064	1.251e-05	1.49e-05	1.793e-05	0	2.112e-05	0	1.536e-05	0	0	0	1.275e-05	0.00037316	0	2.279e-05	0.00018837	0.00023974	0.00040101	2.435e-05	9.249e-05	7.588e-05	0.00018017	0.00014816	7.336e-05	6.723e-05	7.665e-05	1.441e-05	2.058e-05	2.123e-05	1.783e-05	1.852e-05	0	0	0
CV_Risk14	1	0	0	0	0	0	0	0	0	0	0	0	0	0	8.381e-05	0.00294859	6.991e-05	7.455e-05	0.00042368	0.00012787	0.00011519	0	0	0.00010266	0	0	0.00092026	0.00012987	0.00010434	0.00014441	6.837e-05	0.00044427	0.0003762	0.00099809	0.00035197	0.00032145	0.00184731	0.00070154	0.00018093	0.00049019	0.00258247	0	0.00010018	0	0.0001313	7.615e-05	0	0	0
[truncated: 117 more columns]

## Sheet: LC-MSMS_RawData_Exosomes
Data	Label	Citrate	4-aminohippurate	Metilnicotinamida
C1	0	1.05617e+07	708585	392189
C2	0	1.04066e+07	669639	403108
C3	0	4.56864e+06	262899	2.43482e+06
C4	0	4.5279e+06	250985	2.4744e+06
C5	0	1.32653e+07	1533386	302284
C6	0	1.32447e+07	1509596	287420
C7	0	4.67087e+06	550744	765675
C8	0	4.44628e+06	508432	793854
C9	0	8.91991e+06	931481	1.79962e+06
C10	0	8.69773e+06	936747	1.52541e+06
C11	0	9.07167e+06	382439	2.70401e+06
C12	0	9.37544e+06	407603	2.74215e+06
C13	0	9476080	428777	911840
C14	0	9.45337e+06	446857	1.03243e+06
C15	0	1.34593e+07	519407	1.42373e+06
C16	0	1.34567e+07	485255	1.39719e+06
C17	0	3.0085e+06	277121	2.09038e+06
C18	0	3.17429e+06	269217	1.9861e+06
C19	0	1.14915e+07	685930	1.74029e+06
C20	0	1.16716e+07	761305	1.77107e+06
C21	0	5.33275e+06	513364	642879
C22	0	5.20857e+06	531612	647418
C23	0	4.50791e+06	584228	1.34033e+06
C24	0	4.48561e+06	569739	1.46458e+06
C25	0	9.58272e+06	852122	2.42317e+06
C26	0	9.28163e+06	871043	2.3723e+06
C27	0	1.12359e+07	817701	2.50961e+06
C28	0	1.07642e+07	796361	2.46918e+06
CV_Risk1	1	4.77132e+06	987674	483370
CV_Risk2	1	4.52928e+06	977208	510170
CV_Risk3	1	14734640	1.29539e+06	643114
CV_Risk4	1	14315500	1.32981e+06	647466
CV_Risk5	1	4.28398e+06	682181	569740
CV_Risk6	1	4.12761e+06	684043	611504
CV_Risk7	1	13476.2	770039	618226
CV_Risk8	1	17392.9	762277	649333
CV_Risk9	1	149455	472675	153667
CV_Risk10	1	82393.9	441069	260061
CV_Risk11	1	11263280	753018	573543
CV_Risk12	1	4.92604e+06	716128	531622
CV_Risk13	1	825299	613094	456687
CV_Risk14	1	749746	671780	462806
CV_Risk15	1	2.79333e+06	749120	328404
CV_Risk16	1	1.67369e+06	700125	378864
CV_Risk17	1	5.90054e+06	1.14663e+06	364625
CV_Risk18	1	2.59503e+06	1.13588e+06	413896
CV_Risk19	1	11906920	527924	1.00594e+06
CV_Risk20	1	11886270	522118	935274
CV_Risk21	1	782478	911759	1.63414e+06
CV_Risk22	1	761122	910503	1.65477e+06
CV_Risk23	1	6.16186e+06	1.23733e+06	448862
CV_Risk24	1	5.91269e+06	1.23638e+06	468900
CV_Risk25	1	5.27347e+06	1.05093e+06	1.58943e+06
CV_Risk26	1	4.9923e+06	1.11916e+06	1.5714e+06
CV_Risk27	1	701779	766762	2509520
CV_Risk28	1	660240	791911	2513786
CV_Risk29	1	1.25082e+06	1.02915e+06	320630
CV_Risk30	1	1.25701e+06	998154	345193
CV_Risk31	1	1.04029e+06	99461.3	141349
CV_Risk32	1	1.01358e+06	88437.2	99048.2
CV_Risk33	1	6.67015e+06	637978	1.29615e+06
CV_Risk34	1	5.3056e+06	666986	1.25644e+06
CV_Risk35	1	5.2505e+06	909215	750195
CV_Risk36	1	4.83866e+06	984649	774088

## Sheet: LC-MSMS_RawData_Urine
Data	Label	Citrate	4-aminohippurate	Metilnicotinamida
C1	0	4913.72	1369.11	369.816
C2	0	4866.96	1363.66	393.988
C3	0	6246.63	2282.88	-47.6362
C4	0	5786.58	2324.01	-45.7879
C5	0	21272.7	2674.28	1861.02
C6	0	19672.3	2540.61	1903.21
C7	0	7291.12	2430.8	-47.1395
C8	0	7173.38	2446.19	-33.3186
C9	0	15346.6	1756.85	53.7768
C10	0	14168.5	1825.27	47.2627
C11	0		1937.12	45804.2
C12	0		1952.62	56964.4
C13	0		2604.44	-2080.42
C14	0		2489.7	-169.722
C15	0	11633.4	2199.91	139.292
C16	0	11755.5	2443.01	130.62
C17	0	56231.2	3799.19	3683.35
C18	0	60535.6	3830.35	3792.14
C19	0	1036.03	906.581	54.2353
C20	0	1043.28	1087.15	49.8367
C21	0	21948.6	2935.12	426.388
C22	0	20446.3	2861.14	390.709
C23	0	41518.4	2486.25	1203.35
C24	0	41750.2	2440.62	1205.35
C25	0	26071.2	2683.24	1422.67
C26	0	24529.6	2721.07	1404.68
C27	0	59110	3497.32	3786.87
C28	0	57788.5	3452.28	3711.98
C29	0	9501.9	1698.1	853.968
C30	0	9438.97	1774.54	836.694
C31	0	18416.5	2345.58	757.009
C32	0	18437.5	2447.7	758.527
C33	0	4420.24	1149.62	-0.951213
C34	0	4725.45	1000.99	-2.59628
C35	0	15521.2	2405.99	487.327
C36	0	15053.8	2515.76	519.103
C37	0	4533.37	1280.95	65.021
C38	0	4460.28	1078.1	71.0485
C39	0	19623	4018.68	114.523
C40	0	21951.8	4080.68	108.575
C41	0	5159.02	1189.88	229.381
C42	0	4970.78	1284.46	252.294
C43	0	6115.91	1151.79	74.0772
C44	0	6058.66	1025.9	91.4767
C45	0	80138.7	4261.49	2824.42
C46	0	79050.2	4168.37	2816.03
C47	0	4475.47	1815.15	255.525
C48	0	4358.44	1815.12	264.241
CV_Risk1	1	9533.83	1916.49	4.00815
CV_Risk2	1	8794.83	1830.36	-0.608995
CV_Risk3	1	20295.5	4851.37	-108.245
CV_Risk4	1	20759.6	4764.39	-152.845
CV_Risk5	1	14687.3	1784.61	111.419
CV_Risk6	1	14244.7	1767.11	106.177
CV_Risk7	1	1387.56	2081.76	42.9481
CV_Risk8	1	1379.15	2074.11	48.8441
CV_Risk9	1	21248.1	3048.44	449.182
CV_Risk10	1	21246.8	2922.68	466.265
CV_Risk11	1	8640.41	2300.5	165.469
CV_Risk12	1	8226.2	2195.06	169.826
CV_Risk13	1	1552.96	1323.53	31.1164
CV_Risk14	1	1473.05	1163.76	31.8692
CV_Risk15	1	11409.1	2903.9	285.175
CV_Risk16	1	10672.4	2601.41	294.634
CV_Risk17	1	15825.6	3094.95	141.843
CV_Risk18	1	14462	3270.65	124.884
CV_Risk19	1	49279.5	2550.38	74.2231
CV_Risk20	1	47609.6	2499.18	40.5096
CV_Risk21	1	3469.23	2003.84	72.6372
CV_Risk22	1	3250.37	1913.45	79.2935
CV_Risk23	1	9999.25	2327.1	39.2741
CV_Risk24	1	9797.91	2957.46	44.1917
CV_Risk25	1	3994.95	6168.3	1465.97
CV_Risk26	1	3967.5	5770.48	1498.68
CV_Risk27	1	8234.5	2140.64	81.8534
CV_Risk28	1	7805.53	2141.59	90.6116
CV_Risk29	1	8456.64	773.744	17.7615
CV_Risk30	1	8036.79	698.827	26.9492
CV_Risk31	1	4541.29	2162.99	230.948
CV_Risk32	1	4276.33	2564.4	207.081
CV_Risk33	1	764.516	744.883	214.861
CV_Risk34	1	756.55	640.471	212.638
CV_Risk35	1	5380.73	3305.72	161.386
CV_Risk36	1	5141.32	3287.24	166.509
CV_Risk37	1	22796.9	2458.85	-237.014
CV_Risk38	1	22146.1	2506.75	-217.706
CV_Risk39	1	6375.32	2132.36	90.5273
CV_Risk40	1	6196.74	2020.16	101.01
CV_Risk41	1	27467.1	6491.83	472.685
CV_Risk42	1	26751.1	6665.26	441.533
CV_Risk43	1	24776.3	3769.13	102.816
CV_Risk44	1	24292.3	3767.39	111.064
CV_Risk45	1	5014.58	2623.04	24.5538
CV_Risk46	1	5156.96	2201.42	20.2019
CV_Risk47	1	15077.7	4819.3	565.299
CV_Risk48	1	14216.2	4904.51	528.92
CV_Risk49	1	7807.96	2964.99	459.908
CV_Risk50	1	7848.24	3107.83	428.444
CV_Risk51	1	994.81	2093	27.4151
CV_Risk52	1	1103.41	2307.38	28.3647
